# Supplementary material for: Prediction of Gastric Cancer-Related Genes Based on the Graph Transformer Network
Source: Front Oncol. 2022 Jun 30;12:902616. doi: 10.3389/fonc.2022.902616 (PMC9281472; doi:10.3389/fonc.2022.902616)
Supplement: Supplementary file 1 [file Table_1.xlsx]

## Sheet: positive gene(1)
28	ABO	0.427	0.885	C3150911	GASTRIC CANCER, INTESTINAL	disease		Neoplastic Process	0.01	1	2015	2015	1	0	BEFREE
70	ACTC1	0.61	0.538	C1708349	Hereditary Diffuse Gastric Cancer	disease	C06;C04	Neoplastic Process	0.3	1	2009	2009	1	0	CTD_human
123	PLIN2	0.564	0.692	C1708349	Hereditary Diffuse Gastric Cancer	disease	C06;C04	Neoplastic Process	0.3	1	2006	2006	1	0	CTD_human
153	ADRB1	0.555	0.769	C1708349	Hereditary Diffuse Gastric Cancer	disease	C06;C04	Neoplastic Process	0.3	1	2007	2007	1	0	CTD_human
154	ADRB2	0.442	0.923	C1708349	Hereditary Diffuse Gastric Cancer	disease	C06;C04	Neoplastic Process	0.3	1	2007	2007	1	0	CTD_human
174	AFP	0.429	0.885	C0349530	Early gastric cancer	disease	C06;C04	Neoplastic Process	0.01	1	2017	2017	1	0	BEFREE
186	AGTR2	0.496	0.808	C1708349	Hereditary Diffuse Gastric Cancer	disease	C06;C04	Neoplastic Process	0.3	1	2007	2007	1	0	CTD_human
196	AHR	0.41	0.923	C1708349	Hereditary Diffuse Gastric Cancer	disease	C06;C04	Neoplastic Process	0.3	1	2002	2002	1	0	CTD_human
213	ALB	0.317	0.962	C1708349	Hereditary Diffuse Gastric Cancer	disease	C06;C04	Neoplastic Process	0.3	1	2009	2009	1	0	CTD_human
220	ALDH1A3	0.578	0.654	C1708349	Hereditary Diffuse Gastric Cancer	disease	C06;C04	Neoplastic Process	0.3	1	2006	2006	1	0	CTD_human
229	ALDOB	0.623	0.538	C1708349	Hereditary Diffuse Gastric Cancer	disease	C06;C04	Neoplastic Process	0.3	1	2009	2009	1	0	CTD_human
240	ALOX5	0.447	0.885	C1708349	Hereditary Diffuse Gastric Cancer	disease	C06;C04	Neoplastic Process	0.3	1	2010	2010	1	0	CTD_human
308	ANXA5	0.458	0.769	C1708349	Hereditary Diffuse Gastric Cancer	disease	C06;C04	Neoplastic Process	0.3	1	2006	2006	1	0	CTD_human
310	ANXA7	0.631	0.615	C0280253	stage, gastric cancer	phenotype		Neoplastic Process	0.01	1	2018	2018	1	0	BEFREE
324	APC	0.373	0.962	C0349530	Early gastric cancer	disease	C06;C04	Neoplastic Process	0.02	1	2014	2016	2	0	BEFREE
328	APEX1	0.458	0.846	C1708349	Hereditary Diffuse Gastric Cancer	disease	C06;C04	Neoplastic Process	0.3	1	2011	2011	1	0	CTD_human
329	BIRC2	0.535	0.731	C1708349	Hereditary Diffuse Gastric Cancer	disease	C06;C04	Neoplastic Process	0.3	1	2004	2004	1	0	CTD_human
332	BIRC5	0.495	0.731	C1708349	Hereditary Diffuse Gastric Cancer	disease	C06;C04	Neoplastic Process	0.3	1	2005	2005	1	0	CTD_human
335	APOA1	0.429	0.885	C1708349	Hereditary Diffuse Gastric Cancer	disease	C06;C04	Neoplastic Process	0.3	1	2004	2009	2	0	CTD_human
374	AREG	0.487	0.769	C1708349	Hereditary Diffuse Gastric Cancer	disease	C06;C04	Neoplastic Process	0.3	1	2005	2006	3	0	CTD_human
387	RHOA	0.502	0.808	C0349530	Early gastric cancer	disease	C06;C04	Neoplastic Process	0.01	1	2017	2017	1	0	BEFREE
472	ATM	0.374	0.885	C1708349	Hereditary Diffuse Gastric Cancer	disease	C06;C04	Neoplastic Process	0.3	1	2015	2015	1	0	CTD_human
501	ALDH7A1	0.551	0.769	C1708349	Hereditary Diffuse Gastric Cancer	disease	C06;C04	Neoplastic Process	0.3	1	2011	2011	1	0	CTD_human
595	CCND1	0.344	0.923	C0349530	Early gastric cancer	disease	C06;C04	Neoplastic Process	0.01	1	2014	2014	1	0	BEFREE
598	BCL2L1	0.493	0.885	C1708349	Hereditary Diffuse Gastric Cancer	disease	C06;C04	Neoplastic Process	0.3	1	2015	2015	1	0	CTD_human
618	BCYRN1	0.666	0.423	C0349530	Early gastric cancer	disease	C06;C04	Neoplastic Process	0.01	1	2017	2017	1	0	BEFREE
627	BDNF	0.345	0.923	C1708349	Hereditary Diffuse Gastric Cancer	disease	C06;C04	Neoplastic Process	0.3	1	2006	2006	1	0	CTD_human
637	BID	0.555	0.808	C1708349	Hereditary Diffuse Gastric Cancer	disease	C06;C04	Neoplastic Process	0.3	1	2004	2004	1	0	CTD_human
645	BLVRB	0.695	0.423	C1708349	Hereditary Diffuse Gastric Cancer	disease	C06;C04	Neoplastic Process	0.3	1	2009	2009	1	0	CTD_human
650	BMP2	0.432	0.846	C1708349	Hereditary Diffuse Gastric Cancer	disease	C06;C04	Neoplastic Process	0.3	1	2006	2006	1	0	CTD_human
655	BMP7	0.498	0.769	C1708349	Hereditary Diffuse Gastric Cancer	disease	C06;C04	Neoplastic Process	0.3	1	2006	2006	1	0	CTD_human
664	BNIP3	0.52	0.731	C1708349	Hereditary Diffuse Gastric Cancer	disease	C06;C04	Neoplastic Process	0.3	1	2006	2006	1	0	CTD_human
672	BRCA1	0.367	0.923	C1708349	Hereditary Diffuse Gastric Cancer	disease	C06;C04	Neoplastic Process	0.01	1	2019	2019	1	0	BEFREE
675	BRCA2	0.379	0.846	C1708349	Hereditary Diffuse Gastric Cancer	disease	C06;C04	Neoplastic Process	0.01	1	2015	2015	1	0	BEFREE
759	CA1	0.623	0.769	C1708349	Hereditary Diffuse Gastric Cancer	disease	C06;C04	Neoplastic Process	0.3	1	2004	2009	2	0	CTD_human
760	CA2	0.506	0.808	C1708349	Hereditary Diffuse Gastric Cancer	disease	C06;C04	Neoplastic Process	0.3	1	2004	2004	1	0	CTD_human
841	CASP8	0.404	0.923	C1708349	Hereditary Diffuse Gastric Cancer	disease	C06;C04	Neoplastic Process	0.3	1	2007	2007	1	0	CTD_human
843	CASP10	0.528	0.692	C1708349	Hereditary Diffuse Gastric Cancer	disease	C06;C04	Neoplastic Process	0.3				0	0	CTD_human
857	CAV1	0.388	0.885	C1708349	Hereditary Diffuse Gastric Cancer	disease	C06;C04	Neoplastic Process	0.3	1	2006	2006	1	0	CTD_human
864	RUNX3	0.459	0.731	C0349530	Early gastric cancer	disease	C06;C04	Neoplastic Process	0.01	1	2008	2008	1	0	BEFREE
940	CD28	0.436	0.885	C0278502	recurrent gastric cancer	disease		Neoplastic Process	0.01	1	2018	2018	1	0	BEFREE
960	CD44	0.363	0.962	C0278502	recurrent gastric cancer	disease		Neoplastic Process	0.01	1	2012	2012	1	0	BEFREE
999	CDH1	0.401	0.808	C0278502	recurrent gastric cancer	disease		Neoplastic Process	0.01	1	2018	2018	1	0	BEFREE
1000	CDH2	0.535	0.731	C1708349	Hereditary Diffuse Gastric Cancer	disease	C06;C04	Neoplastic Process	0.3	1	2006	2006	1	0	CTD_human
1015	CDH17	0.636	0.615	C0280253	stage, gastric cancer	phenotype		Neoplastic Process	0.01	1	2010	2010	1	0	BEFREE
1019	CDK4	0.412	0.808	C1708349	Hereditary Diffuse Gastric Cancer	disease	C06;C04	Neoplastic Process	0.3	1	2011	2011	1	0	CTD_human
1026	CDKN1A	0.403	0.769	C1708349	Hereditary Diffuse Gastric Cancer	disease	C06;C04	Neoplastic Process	0.3	1	2004	2004	1	0	CTD_human
1027	CDKN1B	0.409	0.769	C3150911	GASTRIC CANCER, INTESTINAL	disease		Neoplastic Process	0.01	1	2010	2010	1	0	BEFREE
1029	CDKN2A	0.3	0.885	C1708349	Hereditary Diffuse Gastric Cancer	disease	C06;C04	Neoplastic Process	0.3	1	2006	2006	1	0	CTD_human
1032	CDKN2D	0.547	0.769	C1708349	Hereditary Diffuse Gastric Cancer	disease	C06;C04	Neoplastic Process	0.3	1	2006	2006	1	0	CTD_human
1045	CDX2	0.458	0.769	C0349530	Early gastric cancer	disease	C06;C04	Neoplastic Process	0.01	1	2019	2019	1	0	BEFREE
1048	CEACAM5	0.42	0.846	C0349530	Early gastric cancer	disease	C06;C04	Neoplastic Process	0.02	1	2017	2018	2	0	BEFREE
1075	CTSC	0.541	0.731	C1708349	Hereditary Diffuse Gastric Cancer	disease	C06;C04	Neoplastic Process	0.3	1	2011	2011	1	0	CTD_human
1084	CEACAM3	0.494	0.731	C0349530	Early gastric cancer	disease	C06;C04	Neoplastic Process	0.02	1	2017	2018	2	0	BEFREE
1087	CEACAM7	0.494	0.769	C0349530	Early gastric cancer	disease	C06;C04	Neoplastic Process	0.02	1	2017	2018	2	0	BEFREE
1152	CKB	0.608	0.615	C1708349	Hereditary Diffuse Gastric Cancer	disease	C06;C04	Neoplastic Process	0.3	1	2004	2004	1	0	CTD_human
1182	CLCN3	0.621	0.615	C1708349	Hereditary Diffuse Gastric Cancer	disease	C06;C04	Neoplastic Process	0.3	1	2011	2011	1	0	CTD_human
1201	CLN3	0.572	0.692	C1708349	Hereditary Diffuse Gastric Cancer	disease	C06;C04	Neoplastic Process	0.3	1	2011	2011	1	0	CTD_human
1268	CNR1	0.446	0.808	C0349530	Early gastric cancer	disease	C06;C04	Neoplastic Process	0.01	1	2017	2017	1	0	BEFREE
1278	COL1A2	0.486	0.846	C3150911	GASTRIC CANCER, INTESTINAL	disease		Neoplastic Process	0.01	1	2017	2017	1	0	BEFREE
1316	KLF6	0.501	0.846	C1708349	Hereditary Diffuse Gastric Cancer	disease	C06;C04	Neoplastic Process	0.3				0	0	CTD_human
1351	COX8A	0.4	0.846	C0349530	Early gastric cancer	disease	C06;C04	Neoplastic Process	0.01	1	2018	2018	1	0	BEFREE
1365	CLDN3	0.558	0.615	C0349530	Early gastric cancer	disease	C06;C04	Neoplastic Process	0.01	1	2012	2012	1	0	BEFREE
1366	CLDN7	0.494	0.808	C0349530	Early gastric cancer	disease	C06;C04	Neoplastic Process	0.01	1	2012	2012	1	0	BEFREE
1371	CPOX	0.488	0.846	C0349530	Early gastric cancer	disease	C06;C04	Neoplastic Process	0.01	1	2018	2018	1	0	BEFREE
1469	CST1	0.659	0.577	C1708349	Hereditary Diffuse Gastric Cancer	disease	C06;C04	Neoplastic Process	0.3	1	2009	2009	1	0	CTD_human
1495	CTNNA1	0.584	0.538	C1708349	Hereditary Diffuse Gastric Cancer	disease	C06;C04	Neoplastic Process	0.34	0.833	2013	2019	6	0	BEFREE;ORPHANET
1496	CTNNA2	0.663	0.5	C1708349	Hereditary Diffuse Gastric Cancer	disease	C06;C04	Neoplastic Process	0.3	1	2014	2014	1	0	CTD_human
1499	CTNNB1	0.303	0.885	C1708349	Hereditary Diffuse Gastric Cancer	disease	C06;C04	Neoplastic Process	0.02	1	2012	2019	2	0	BEFREE
1500	CTNND1	0.5	0.808	C1708349	Hereditary Diffuse Gastric Cancer	disease	C06;C04	Neoplastic Process	0.01	1	2012	2012	1	0	BEFREE
1514	CTSL	0.488	0.846	C1708349	Hereditary Diffuse Gastric Cancer	disease	C06;C04	Neoplastic Process	0.3	1	2006	2006	1	0	CTD_human
1543	CYP1A1	0.436	0.846	C3150911	GASTRIC CANCER, INTESTINAL	disease		Neoplastic Process	0.01	1	2005	2005	1	0	BEFREE
1548	CYP2A6	0.556	0.731	C1708349	Hereditary Diffuse Gastric Cancer	disease	C06;C04	Neoplastic Process	0.3	1	2002	2011	2	0	CTD_human
1611	DAP	0.53	0.808	C0280253	stage, gastric cancer	phenotype		Neoplastic Process	0.01	1	2005	2005	1	0	BEFREE
1636	ACE	0.328	0.923	C0349530	Early gastric cancer	disease	C06;C04	Neoplastic Process	0.01	1	2005	2005	1	0	BEFREE
1642	DDB1	0.666	0.577	C1708349	Hereditary Diffuse Gastric Cancer	disease	C06;C04	Neoplastic Process	0.3	1	2011	2011	1	0	CTD_human
1647	GADD45A	0.526	0.769	C1708349	Hereditary Diffuse Gastric Cancer	disease	C06;C04	Neoplastic Process	0.3	1	2005	2005	1	0	CTD_human
1666	DECR1	0.426	0.885	C0349530	Early gastric cancer	disease	C06;C04	Neoplastic Process	0.01	1	2019	2019	1	0	BEFREE
1674	DES	0.46	0.846	C1708349	Hereditary Diffuse Gastric Cancer	disease	C06;C04	Neoplastic Process	0.3	1	2009	2009	1	0	CTD_human
1786	DNMT1	0.406	0.885	C1708349	Hereditary Diffuse Gastric Cancer	disease	C06;C04	Neoplastic Process	0.3	1	2007	2011	2	0	CTD_human
1789	DNMT3B	0.453	0.846	C1708349	Hereditary Diffuse Gastric Cancer	disease	C06;C04	Neoplastic Process	0.3	1	2011	2011	1	0	CTD_human
1798	DPAGT1	0.621	0.538	C1708349	Hereditary Diffuse Gastric Cancer	disease	C06;C04	Neoplastic Process	0.3	1	2011	2011	1	0	CTD_human
1806	DPYD	0.493	0.846	C0278502	recurrent gastric cancer	disease		Neoplastic Process	0.01	1	2013	2013	1	0	BEFREE
1828	DSG1	0.606	0.538	C1708349	Hereditary Diffuse Gastric Cancer	disease	C06;C04	Neoplastic Process	0.01	1	1992	1992	1	0	BEFREE
1829	DSG2	0.601	0.692	C1708349	Hereditary Diffuse Gastric Cancer	disease	C06;C04	Neoplastic Process	0.02	1	1992	2005	2	0	BEFREE
1839	HBEGF	0.52	0.769	C1708349	Hereditary Diffuse Gastric Cancer	disease	C06;C04	Neoplastic Process	0.3	1	2005	2005	1	0	CTD_human
1890	TYMP	0.495	0.769	C1708349	Hereditary Diffuse Gastric Cancer	disease	C06;C04	Neoplastic Process	0.3	1	2008	2008	1	0	CTD_human
1892	ECHS1	0.601	0.654	C1708349	Hereditary Diffuse Gastric Cancer	disease	C06;C04	Neoplastic Process	0.3	1	2009	2009	1	0	CTD_human
1893	ECM1	0.576	0.731	C1708349	Hereditary Diffuse Gastric Cancer	disease	C06;C04	Neoplastic Process	0.3	1	2019	2019	1	0	CTD_human
1915	EEF1A1	0.584	0.654	C1708349	Hereditary Diffuse Gastric Cancer	disease	C06;C04	Neoplastic Process	0.3	1	2009	2009	1	0	CTD_human
1917	EEF1A2	0.554	0.808	C1708349	Hereditary Diffuse Gastric Cancer	disease	C06;C04	Neoplastic Process	0.3	1	2006	2006	1	0	CTD_human
1956	EGFR	0.295	0.885	C0349530	Early gastric cancer	disease	C06;C04	Neoplastic Process	0.01	1	2015	2015	1	0	BEFREE
2023	ENO1	0.481	0.885	C1708349	Hereditary Diffuse Gastric Cancer	disease	C06;C04	Neoplastic Process	0.3	1	2004	2004	1	0	CTD_human
2064	ERBB2	0.328	0.923	C3150911	GASTRIC CANCER, INTESTINAL	disease		Neoplastic Process	0.01	1	1999	1999	1	0	BEFREE
2067	ERCC1	0.445	0.846	C3150911	GASTRIC CANCER, INTESTINAL	disease		Neoplastic Process	0.01	1	2017	2017	1	0	BEFREE
2068	ERCC2	0.42	0.846	C1708349	Hereditary Diffuse Gastric Cancer	disease	C06;C04	Neoplastic Process	0.3	1	2006	2006	1	0	CTD_human
2098	ESD	0.656	0.615	C0349530	Early gastric cancer	disease	C06;C04	Neoplastic Process	0.04	1	2017	2019	4	0	BEFREE
2146	EZH2	0.376	0.885	C3150911	GASTRIC CANCER, INTESTINAL	disease		Neoplastic Process	0.01	1	2012	2012	1	0	BEFREE
2149	F2R	0.444	0.846	C1708349	Hereditary Diffuse Gastric Cancer	disease	C06;C04	Neoplastic Process	0.3	1	2006	2006	1	0	CTD_human
2168	FABP1	0.588	0.692	C0349530	Early gastric cancer	disease	C06;C04	Neoplastic Process	0.01	1	2017	2017	1	0	BEFREE
2194	FASN	0.474	0.846	C0349530	Early gastric cancer	disease	C06;C04	Neoplastic Process	0.01	1	2017	2017	1	0	BEFREE
2203	FBP1	0.575	0.692	C1708349	Hereditary Diffuse Gastric Cancer	disease	C06;C04	Neoplastic Process	0.3	1	2011	2011	1	0	CTD_human
2263	FGFR2	0.38	0.808	C1708349	Hereditary Diffuse Gastric Cancer	disease	C06;C04	Neoplastic Process	0.3	1	2011	2012	2	0	CTD_human
2266	FGG	0.633	0.615	C1708349	Hereditary Diffuse Gastric Cancer	disease	C06;C04	Neoplastic Process	0.3	1	2009	2009	1	0	CTD_human
2272	FHIT	0.444	0.846	C1708349	Hereditary Diffuse Gastric Cancer	disease	C06;C04	Neoplastic Process	0.3	1	2003	2003	1	0	CTD_human
2286	FKBP2	0.792	0.308	C1708349	Hereditary Diffuse Gastric Cancer	disease	C06;C04	Neoplastic Process	0.3	1	2011	2011	1	0	CTD_human
2520	GAST	0.485	0.808	C0349530	Early gastric cancer	disease	C06;C04	Neoplastic Process	0.01	1	2017	2017	1	0	BEFREE
2525	FUT3	0.606	0.615	C3150911	GASTRIC CANCER, INTESTINAL	disease		Neoplastic Process	0.01	1	2019	2019	1	0	BEFREE
2534	FYN	0.556	0.731	C1708349	Hereditary Diffuse Gastric Cancer	disease	C06;C04	Neoplastic Process	0.3	1	2006	2006	1	0	CTD_human
2648	KAT2A	0.61	0.731	C0280253	stage, gastric cancer	phenotype		Neoplastic Process	0.01	1	2014	2014	1	0	BEFREE
2668	GDNF	0.434	0.885	C0280253	stage, gastric cancer	phenotype		Neoplastic Process	0.01	1	2009	2009	1	0	BEFREE
2737	GLI3	0.436	0.846	C1708349	Hereditary Diffuse Gastric Cancer	disease	C06;C04	Neoplastic Process	0.3	1	2014	2014	1	0	CTD_human
2744	GLS	0.489	0.808	C0349530	Early gastric cancer	disease	C06;C04	Neoplastic Process	0.01	1	2019	2019	1	0	BEFREE
2944	GSTM1	0.38	0.923	C3150911	GASTRIC CANCER, INTESTINAL	disease		Neoplastic Process	0.01	1	2005	2005	1	0	BEFREE
2950	GSTP1	0.383	0.923	C1708349	Hereditary Diffuse Gastric Cancer	disease	C06;C04	Neoplastic Process	0.3	1	2011	2011	2	0	CTD_human
3004	GZMM	0.686	0.577	C0349530	Early gastric cancer	disease	C06;C04	Neoplastic Process	0.01	1	2017	2017	1	0	BEFREE
3082	HGF	0.374	0.885	C0349530	Early gastric cancer	disease	C06;C04	Neoplastic Process	0.01	1	2017	2017	1	0	BEFREE
3162	HMOX1	0.381	0.923	C1708349	Hereditary Diffuse Gastric Cancer	disease	C06;C04	Neoplastic Process	0.3	1	2004	2012	2	0	CTD_human
3191	HNRNPL	0.663	0.5	C1708349	Hereditary Diffuse Gastric Cancer	disease	C06;C04	Neoplastic Process	0.3	1	2011	2011	1	0	CTD_human
3199	HOXA2	0.7	0.385	C1708349	Hereditary Diffuse Gastric Cancer	disease	C06;C04	Neoplastic Process	0.3	1	2007	2007	1	0	CTD_human
3265	HRAS	0.378	0.885	C1708349	Hereditary Diffuse Gastric Cancer	disease	C06;C04	Neoplastic Process	0.3	1	2001	2015	2	0	CTD_human
3312	HSPA8	0.553	0.808	C1708349	Hereditary Diffuse Gastric Cancer	disease	C06;C04	Neoplastic Process	0.3	1	2004	2004	1	0	CTD_human
3315	HSPB1	0.436	0.808	C1708349	Hereditary Diffuse Gastric Cancer	disease	C06;C04	Neoplastic Process	0.3	1	2009	2009	1	0	CTD_human
3329	HSPD1	0.432	0.808	C1708349	Hereditary Diffuse Gastric Cancer	disease	C06;C04	Neoplastic Process	0.3	1	2004	2009	2	0	CTD_human
3342	HTC2	0.392	0.808	C4520921	Stage 0 Gastric Cancer AJCC v6 and v7	disease		Neoplastic Process	0.01	1	2010	2010	1	0	BEFREE
3350	HTR1A	0.522	0.846	C1708349	Hereditary Diffuse Gastric Cancer	disease	C06;C04	Neoplastic Process	0.3	1	2011	2011	1	0	CTD_human
3384	ICAM2	0.659	0.462	C1708349	Hereditary Diffuse Gastric Cancer	disease	C06;C04	Neoplastic Process	0.3	1	2006	2006	1	0	CTD_human
3400	ID4	0.59	0.615	C1708349	Hereditary Diffuse Gastric Cancer	disease	C06;C04	Neoplastic Process	0.3	1	2006	2006	1	0	CTD_human
3420	IDH3B	0.7	0.462	C1708349	Hereditary Diffuse Gastric Cancer	disease	C06;C04	Neoplastic Process	0.3	1	2011	2011	1	0	CTD_human
3439	IFNA1	0.371	0.923	C3150911	GASTRIC CANCER, INTESTINAL	disease		Neoplastic Process	0.01	1	2017	2017	1	0	BEFREE
3447	IFNA13	0.374	0.923	C3150911	GASTRIC CANCER, INTESTINAL	disease		Neoplastic Process	0.01	1	2017	2017	1	0	BEFREE
3486	IGFBP3	0.439	0.808	C1708349	Hereditary Diffuse Gastric Cancer	disease	C06;C04	Neoplastic Process	0.3	1	2006	2006	1	0	CTD_human
3490	IGFBP7	0.476	0.769	C0349530	Early gastric cancer	disease	C06;C04	Neoplastic Process	0.01	1	2015	2015	1	0	BEFREE
3552	IL1A	0.333	0.962	C0280253	stage, gastric cancer	phenotype		Neoplastic Process	0.01	1	2004	2004	1	0	BEFREE
3553	IL1B	0.276	0.962	C0280253	stage, gastric cancer	phenotype		Neoplastic Process	0.01	1	2004	2004	1	0	BEFREE
3557	IL1RN	0.373	0.923	C0280253	stage, gastric cancer	phenotype		Neoplastic Process	0.01	1	2004	2004	1	0	BEFREE
3569	IL6	0.248	0.962	C0349530	Early gastric cancer	disease	C06;C04	Neoplastic Process	0.01	1	2001	2001	1	0	BEFREE
3570	IL6R	0.471	0.846	C1708349	Hereditary Diffuse Gastric Cancer	disease	C06;C04	Neoplastic Process	0.3	1	2006	2006	1	0	CTD_human
3576	CXCL8	0.31	0.962	C0349530	Early gastric cancer	disease	C06;C04	Neoplastic Process	0.01	1	2001	2001	1	0	BEFREE
3586	IL10	0.281	0.923	C0278502	recurrent gastric cancer	disease		Neoplastic Process	0.01	1	2019	2019	1	0	BEFREE
3604	TNFRSF9	0.502	0.769	C1708349	Hereditary Diffuse Gastric Cancer	disease	C06;C04	Neoplastic Process	0.3	1	2014	2014	1	0	CTD_human
3621	ING1	0.573	0.692	C1708349	Hereditary Diffuse Gastric Cancer	disease	C06;C04	Neoplastic Process	0.3	1	2011	2011	1	0	CTD_human
3659	IRF1	0.468	0.769	C1708349	Hereditary Diffuse Gastric Cancer	disease	C06;C04	Neoplastic Process	0.3				0	0	CTD_human
3678	ITGA5	0.524	0.769	C1708349	Hereditary Diffuse Gastric Cancer	disease	C06;C04	Neoplastic Process	0.3	1	2007	2007	1	0	CTD_human
3725	JUN	0.442	0.885	C1708349	Hereditary Diffuse Gastric Cancer	disease	C06;C04	Neoplastic Process	0.3	1	2007	2007	1	0	CTD_human
3728	JUP	0.628	0.5	C1708349	Hereditary Diffuse Gastric Cancer	disease	C06;C04	Neoplastic Process	0.01	1	2012	2012	1	0	BEFREE
3757	KCNH2	0.522	0.731	C0349530	Early gastric cancer	disease	C06;C04	Neoplastic Process	0.01	1	2019	2019	1	0	BEFREE
3784	KCNQ1	0.485	0.769	C0349530	Early gastric cancer	disease	C06;C04	Neoplastic Process	0.01	1	2017	2017	1	0	BEFREE
3791	KDR	0.378	0.885	C0280253	stage, gastric cancer	phenotype		Neoplastic Process	0.01	1	2019	2019	1	0	BEFREE
3814	KISS1	0.507	0.808	C1708349	Hereditary Diffuse Gastric Cancer	disease	C06;C04	Neoplastic Process	0.3	1	2006	2006	1	0	CTD_human
3845	KRAS	0.32	0.923	C1708349	Hereditary Diffuse Gastric Cancer	disease	C06;C04	Neoplastic Process	0.4	1	2000	2001	2	1	CLINVAR;CTD_human
3856	KRT8	0.517	0.654	C1708349	Hereditary Diffuse Gastric Cancer	disease	C06;C04	Neoplastic Process	0.3	1	2004	2004	1	0	CTD_human
3897	L1CAM	0.475	0.769	C0349530	Early gastric cancer	disease	C06;C04	Neoplastic Process	0.01	1	2018	2018	1	0	BEFREE
3958	LGALS3	0.392	0.846	C1708349	Hereditary Diffuse Gastric Cancer	disease	C06;C04	Neoplastic Process	0.3	1	2011	2011	1	0	CTD_human
3992	FADS1	0.582	0.769	C1708349	Hereditary Diffuse Gastric Cancer	disease	C06;C04	Neoplastic Process	0.3	1	2006	2006	1	0	CTD_human
4051	CYP4F3	0.551	0.808	C3150911	GASTRIC CANCER, INTESTINAL	disease		Neoplastic Process	0.01	1	2005	2005	1	0	BEFREE
4074	M6PR	0.716	0.269	C1708349	Hereditary Diffuse Gastric Cancer	disease	C06;C04	Neoplastic Process	0.3	1	2011	2011	1	0	CTD_human
4089	SMAD4	0.401	0.808	C0349530	Early gastric cancer	disease	C06;C04	Neoplastic Process	0.01	1	2005	2005	1	0	BEFREE
4139	MARK1	0.663	0.577	C1708349	Hereditary Diffuse Gastric Cancer	disease	C06;C04	Neoplastic Process	0.3	1	2006	2006	1	0	CTD_human
4176	MCM7	0.572	0.654	C3150911	GASTRIC CANCER, INTESTINAL	disease		Neoplastic Process	0.01	1	2017	2017	1	0	BEFREE
4233	MET	0.38	0.846	C0280253	stage, gastric cancer	phenotype		Neoplastic Process	0.01	1	2013	2013	1	0	BEFREE
4249	MGAT5	0.638	0.5	C0280253	stage, gastric cancer	phenotype		Neoplastic Process	0.01	1	2013	2013	1	0	BEFREE
4291	MLF1	0.666	0.385	C1708349	Hereditary Diffuse Gastric Cancer	disease	C06;C04	Neoplastic Process	0.3	1	2006	2006	1	0	CTD_human
4292	MLH1	0.399	0.808	C0349530	Early gastric cancer	disease	C06;C04	Neoplastic Process	0.01	1	2017	2017	1	0	BEFREE
4297	KMT2A	0.41	0.885	C1708349	Hereditary Diffuse Gastric Cancer	disease	C06;C04	Neoplastic Process	0.3	1	2012	2012	1	0	CTD_human
4313	MMP2	0.333	0.923	C0349530	Early gastric cancer	disease	C06;C04	Neoplastic Process	0.01	1	2017	2017	1	0	BEFREE
4316	MMP7	0.446	0.885	C0280253	stage, gastric cancer	phenotype		Neoplastic Process	0.01	1	2010	2010	1	0	BEFREE
4318	MMP9	0.305	0.923	C0349530	Early gastric cancer	disease	C06;C04	Neoplastic Process	0.01	1	2017	2017	1	0	BEFREE
4319	MMP10	0.553	0.808	C1708349	Hereditary Diffuse Gastric Cancer	disease	C06;C04	Neoplastic Process	0.3	1	2012	2012	1	0	CTD_human
4360	MRC1	0.413	0.846	C1708349	Hereditary Diffuse Gastric Cancer	disease	C06;C04	Neoplastic Process	0.03	1	2006	2013	3	0	BEFREE
4361	MRE11	0.527	0.808	C1708349	Hereditary Diffuse Gastric Cancer	disease	C06;C04	Neoplastic Process	0.01	1	2019	2019	1	0	BEFREE
4436	MSH2	0.406	0.808	C0349530	Early gastric cancer	disease	C06;C04	Neoplastic Process	0.01	1	2017	2017	1	0	BEFREE
4487	MSX1	0.525	0.731	C1708349	Hereditary Diffuse Gastric Cancer	disease	C06;C04	Neoplastic Process	0.3	1	2006	2006	1	0	CTD_human
4502	MT2A	0.553	0.808	C1708349	Hereditary Diffuse Gastric Cancer	disease	C06;C04	Neoplastic Process	0.3	1	2003	2003	1	0	CTD_human
4513	COX2	0.352	0.962	C0349530	Early gastric cancer	disease	C06;C04	Neoplastic Process	0.02	0.5	2005	2009	2	0	BEFREE
4524	MTHFR	0.337	0.885	C1708349	Hereditary Diffuse Gastric Cancer	disease	C06;C04	Neoplastic Process	0.3	1	2008	2011	2	0	CTD_human
4582	MUC1	0.384	0.885	C1708349	Hereditary Diffuse Gastric Cancer	disease	C06;C04	Neoplastic Process	0.3	1	2015	2015	1	0	CTD_human
4583	MUC2	0.486	0.808	C0349530	Early gastric cancer	disease	C06;C04	Neoplastic Process	0.01	1	2006	2006	1	0	BEFREE
4588	MUC6	0.559	0.615	C1708349	Hereditary Diffuse Gastric Cancer	disease	C06;C04	Neoplastic Process	0.3	1	2014	2014	1	0	CTD_human
4595	MUTYH	0.521	0.769	C1708349	Hereditary Diffuse Gastric Cancer	disease	C06;C04	Neoplastic Process	0.32	1	2004	2006	2	0	BEFREE;CTD_human
4599	MX1	0.599	0.731	C1708349	Hereditary Diffuse Gastric Cancer	disease	C06;C04	Neoplastic Process	0.3	1	2006	2006	1	0	CTD_human
4609	MYC	0.344	0.923	C0349530	Early gastric cancer	disease	C06;C04	Neoplastic Process	0.02	1	1997	2008	2	0	BEFREE
4695	NDUFA2	0.617	0.577	C1708349	Hereditary Diffuse Gastric Cancer	disease	C06;C04	Neoplastic Process	0.3	1	2011	2011	1	0	CTD_human
4719	NDUFS1	0.595	0.692	C1708349	Hereditary Diffuse Gastric Cancer	disease	C06;C04	Neoplastic Process	0.3	1	2011	2011	1	0	CTD_human
4723	NDUFV1	0.617	0.538	C1708349	Hereditary Diffuse Gastric Cancer	disease	C06;C04	Neoplastic Process	0.3	1	2011	2011	1	0	CTD_human
4846	NOS3	0.378	0.885	C1708349	Hereditary Diffuse Gastric Cancer	disease	C06;C04	Neoplastic Process	0.3	1	2006	2006	1	0	CTD_human
4853	NOTCH2	0.441	0.808	C1708349	Hereditary Diffuse Gastric Cancer	disease	C06;C04	Neoplastic Process	0.3	1	2019	2019	1	0	CTD_human
4869	NPM1	0.464	0.846	C1708349	Hereditary Diffuse Gastric Cancer	disease	C06;C04	Neoplastic Process	0.3	1	1999	1999	1	0	CTD_human
4907	NT5E	0.436	0.885	C1708349	Hereditary Diffuse Gastric Cancer	disease	C06;C04	Neoplastic Process	0.3	1	2006	2006	1	0	CTD_human
5036	PA2G4	0.617	0.5	C1708349	Hereditary Diffuse Gastric Cancer	disease	C06;C04	Neoplastic Process	0.3	1	2011	2011	1	0	CTD_human
5054	SERPINE1	0.359	0.885	C1708349	Hereditary Diffuse Gastric Cancer	disease	C06;C04	Neoplastic Process	0.3	1	2006	2006	1	0	CTD_human
5055	SERPINB2	0.502	0.808	C1708349	Hereditary Diffuse Gastric Cancer	disease	C06;C04	Neoplastic Process	0.3	1	2006	2006	1	0	CTD_human
5080	PAX6	0.45	0.769	C1708349	Hereditary Diffuse Gastric Cancer	disease	C06;C04	Neoplastic Process	0.3	1	2006	2006	1	0	CTD_human
5111	PCNA	0.382	0.846	C0349530	Early gastric cancer	disease	C06;C04	Neoplastic Process	0.01	1	2005	2005	1	0	BEFREE
5133	PDCD1	0.402	0.846	C0278502	recurrent gastric cancer	disease		Neoplastic Process	0.01	1	2019	2019	1	0	BEFREE
5160	PDHA1	0.581	0.538	C1708349	Hereditary Diffuse Gastric Cancer	disease	C06;C04	Neoplastic Process	0.3	1	2011	2011	1	0	CTD_human
5187	PER1	0.556	0.731	C0349530	Early gastric cancer	disease	C06;C04	Neoplastic Process	0.01	1	2007	2007	1	0	BEFREE
5223	PGAM1	0.621	0.615	C1708349	Hereditary Diffuse Gastric Cancer	disease	C06;C04	Neoplastic Process	0.3	1	2004	2004	1	0	CTD_human
5245	PHB	0.511	0.846	C1708349	Hereditary Diffuse Gastric Cancer	disease	C06;C04	Neoplastic Process	0.3	1	2004	2011	2	0	CTD_human
5265	SERPINA1	0.41	0.923	C1708349	Hereditary Diffuse Gastric Cancer	disease	C06;C04	Neoplastic Process	0.3	1	2004	2004	1	0	CTD_human
5290	PIK3CA	0.292	0.923	C1708349	Hereditary Diffuse Gastric Cancer	disease	C06;C04	Neoplastic Process	0.3	1	2012	2012	1	0	CTD_human
5325	PLAGL1	0.566	0.769	C1708349	Hereditary Diffuse Gastric Cancer	disease	C06;C04	Neoplastic Process	0.3	1	2006	2006	1	0	CTD_human
5328	PLAU	0.425	0.923	C1708349	Hereditary Diffuse Gastric Cancer	disease	C06;C04	Neoplastic Process	0.3	1	2006	2006	1	0	CTD_human
5333	PLCD1	0.636	0.577	C0280253	stage, gastric cancer	phenotype		Neoplastic Process	0.01	1	2009	2009	1	0	BEFREE
5376	PMP22	0.471	0.885	C0278502	recurrent gastric cancer	disease		Neoplastic Process	0.01	1	2017	2017	1	0	BEFREE
5468	PPARG	0.358	0.885	C1708349	Hereditary Diffuse Gastric Cancer	disease	C06;C04	Neoplastic Process	0.3	1	2004	2009	2	0	CTD_human
5478	PPIA	0.51	0.769	C0349530	Early gastric cancer	disease	C06;C04	Neoplastic Process	0.01	1	2015	2015	1	0	BEFREE
5480	PPIC	0.805	0.231	C1708349	Hereditary Diffuse Gastric Cancer	disease	C06;C04	Neoplastic Process	0.3	1	2006	2006	1	0	CTD_human
5498	PPOX	0.678	0.5	C0349530	Early gastric cancer	disease	C06;C04	Neoplastic Process	0.01	1	2018	2018	1	0	BEFREE
5518	PPP2R1A	0.588	0.577	C1708349	Hereditary Diffuse Gastric Cancer	disease	C06;C04	Neoplastic Process	0.3	1	2011	2011	1	0	CTD_human
5524	PTPA	0.48	0.846	C1708349	Hereditary Diffuse Gastric Cancer	disease	C06;C04	Neoplastic Process	0.3	1	2011	2011	1	0	CTD_human
5550	PREP	0.576	0.731	C1708349	Hereditary Diffuse Gastric Cancer	disease	C06;C04	Neoplastic Process	0.3	1	2011	2011	1	0	CTD_human
5562	PRKAA1	0.453	0.846	C0280253	stage, gastric cancer	phenotype		Neoplastic Process	0.01	1	2016	2016	1	0	BEFREE
5563	PRKAA2	0.456	0.846	C0280253	stage, gastric cancer	phenotype		Neoplastic Process	0.01	1	2016	2016	1	0	BEFREE
5564	PRKAB1	0.46	0.846	C0280253	stage, gastric cancer	phenotype		Neoplastic Process	0.01	1	2016	2016	1	0	BEFREE
5579	PRKCB	0.453	0.885	C1708349	Hereditary Diffuse Gastric Cancer	disease	C06;C04	Neoplastic Process	0.3	1	2007	2007	1	0	CTD_human
5594	MAPK1	0.33	0.923	C1708349	Hereditary Diffuse Gastric Cancer	disease	C06;C04	Neoplastic Process	0.3	1	2007	2007	1	0	CTD_human
5595	MAPK3	0.379	0.885	C1708349	Hereditary Diffuse Gastric Cancer	disease	C06;C04	Neoplastic Process	0.3	1	2007	2007	1	0	CTD_human
5599	MAPK8	0.397	0.885	C1708349	Hereditary Diffuse Gastric Cancer	disease	C06;C04	Neoplastic Process	0.3	1	2008	2008	1	0	CTD_human
5621	PRNP	0.445	0.923	C1708349	Hereditary Diffuse Gastric Cancer	disease	C06;C04	Neoplastic Process	0.3	1	2007	2007	1	0	CTD_human
5655	KLK10	0.608	0.538	C1708349	Hereditary Diffuse Gastric Cancer	disease	C06;C04	Neoplastic Process	0.3	1	2007	2007	1	0	CTD_human
5670	PSG2	0.492	0.731	C0280253	stage, gastric cancer	phenotype		Neoplastic Process	0.02	1	2017	2019	2	0	BEFREE
5728	PTEN	0.305	0.923	C0280253	stage, gastric cancer	phenotype		Neoplastic Process	0.01	1	2005	2005	1	0	BEFREE
5743	PTGS2	0.314	0.962	C0349530	Early gastric cancer	disease	C06;C04	Neoplastic Process	0.03	0.667	2005	2017	3	0	BEFREE
5792	PTPRF	0.578	0.615	C1708349	Hereditary Diffuse Gastric Cancer	disease	C06;C04	Neoplastic Process	0.3	1	2011	2011	1	0	CTD_human
5793	PTPRG	0.619	0.731	C1708349	Hereditary Diffuse Gastric Cancer	disease	C06;C04	Neoplastic Process	0.3	1	2007	2007	1	0	CTD_human
5886	RAD23A	0.769	0.346	C1708349	Hereditary Diffuse Gastric Cancer	disease	C06;C04	Neoplastic Process	0.3	1	2011	2011	1	0	CTD_human
5888	RAD51	0.447	0.846	C3150911	GASTRIC CANCER, INTESTINAL	disease		Neoplastic Process	0.01	1	2017	2017	1	0	BEFREE
5915	RARB	0.478	0.846	C1708349	Hereditary Diffuse Gastric Cancer	disease	C06;C04	Neoplastic Process	0.3	1	2005	2005	1	0	CTD_human
5918	RARRES1	0.628	0.385	C1708349	Hereditary Diffuse Gastric Cancer	disease	C06;C04	Neoplastic Process	0.3	1	2005	2005	1	0	CTD_human
5947	RBP1	0.565	0.731	C1708349	Hereditary Diffuse Gastric Cancer	disease	C06;C04	Neoplastic Process	0.3	1	2005	2006	2	0	CTD_human
5950	RBP4	0.493	0.808	C1708349	Hereditary Diffuse Gastric Cancer	disease	C06;C04	Neoplastic Process	0.3	1	2006	2006	1	0	CTD_human
5967	REG1A	0.467	0.846	C1708349	Hereditary Diffuse Gastric Cancer	disease	C06;C04	Neoplastic Process	0.2	1	2005	2005	1	0	CTD_mouse
5979	RET	0.392	0.885	C0349530	Early gastric cancer	disease	C06;C04	Neoplastic Process	0.01	1	2014	2014	1	0	BEFREE
5997	RGS2	0.561	0.769	C1708349	Hereditary Diffuse Gastric Cancer	disease	C06;C04	Neoplastic Process	0.3	1	2006	2006	1	0	CTD_human
6093	ROCK1	0.513	0.731	C0349530	Early gastric cancer	disease	C06;C04	Neoplastic Process	0.01	1	2014	2014	1	0	BEFREE
6095	RORA	0.533	0.808	C1708349	Hereditary Diffuse Gastric Cancer	disease	C06;C04	Neoplastic Process	0.3	1	2006	2006	1	0	CTD_human
6128	RPL6	0.7	0.385	C0349530	Early gastric cancer	disease	C06;C04	Neoplastic Process	0.01	1	2019	2019	1	0	BEFREE
6137	RPL13	0.751	0.385	C1708349	Hereditary Diffuse Gastric Cancer	disease	C06;C04	Neoplastic Process	0.3	1	2011	2011	1	0	CTD_human
6138	RPL15	0.686	0.615	C1708349	Hereditary Diffuse Gastric Cancer	disease	C06;C04	Neoplastic Process	0.3	1	2011	2011	1	0	CTD_human
6141	RPL18	0.743	0.385	C1708349	Hereditary Diffuse Gastric Cancer	disease	C06;C04	Neoplastic Process	0.3	1	2011	2011	1	0	CTD_human
6194	RPS6	0.547	0.692	C1708349	Hereditary Diffuse Gastric Cancer	disease	C06;C04	Neoplastic Process	0.3	1	2011	2011	1	0	CTD_human
6209	RPS15	0.695	0.231	C1708349	Hereditary Diffuse Gastric Cancer	disease	C06;C04	Neoplastic Process	0.3	1	2011	2011	1	0	CTD_human
6223	RPS19	0.48	0.846	C1708349	Hereditary Diffuse Gastric Cancer	disease	C06;C04	Neoplastic Process	0.3	1	2011	2011	1	0	CTD_human
6227	RPS21	0.805	0.269	C1708349	Hereditary Diffuse Gastric Cancer	disease	C06;C04	Neoplastic Process	0.3	1	2011	2011	1	0	CTD_human
6231	RPS26	0.716	0.538	C1708349	Hereditary Diffuse Gastric Cancer	disease	C06;C04	Neoplastic Process	0.3	1	2011	2011	1	0	CTD_human
6257	RXRB	0.686	0.654	C1708349	Hereditary Diffuse Gastric Cancer	disease	C06;C04	Neoplastic Process	0.3	1	2011	2011	1	0	CTD_human
6352	CCL5	0.403	0.885	C0280253	stage, gastric cancer	phenotype		Neoplastic Process	0.01	1	2018	2018	1	0	BEFREE
6422	SFRP1	0.479	0.846	C3150911	GASTRIC CANCER, INTESTINAL	disease		Neoplastic Process	0.01	1	2017	2017	1	0	BEFREE
6506	SLC1A2	0.511	0.731	C1708349	Hereditary Diffuse Gastric Cancer	disease	C06;C04	Neoplastic Process	0.3	1	2011	2011	1	0	CTD_human
6615	SNAI1	0.474	0.808	C1708349	Hereditary Diffuse Gastric Cancer	disease	C06;C04	Neoplastic Process	0.3	1	2006	2006	1	0	CTD_human
6628	SNRPB	0.595	0.731	C1708349	Hereditary Diffuse Gastric Cancer	disease	C06;C04	Neoplastic Process	0.3	1	2011	2011	1	0	CTD_human
6648	SOD2	0.379	0.923	C1708349	Hereditary Diffuse Gastric Cancer	disease	C06;C04	Neoplastic Process	0.3	1	2000	2014	4	0	CTD_human
6700	SPRR2A	0.612	0.731	C1708349	Hereditary Diffuse Gastric Cancer	disease	C06;C04	Neoplastic Process	0.3	1	2006	2006	1	0	CTD_human
6721	SREBF2	0.566	0.577	C1708349	Hereditary Diffuse Gastric Cancer	disease	C06;C04	Neoplastic Process	0.3	1	2011	2011	1	0	CTD_human
6765	ST8	0.78	0.269	C1708349	Hereditary Diffuse Gastric Cancer	disease	C06;C04	Neoplastic Process	0.01	1	2018	2018	1	0	BEFREE
6774	STAT3	0.32	0.923	C0349530	Early gastric cancer	disease	C06;C04	Neoplastic Process	0.01	1	2018	2018	1	0	BEFREE
6926	TBX3	0.525	0.769	C1708349	Hereditary Diffuse Gastric Cancer	disease	C06;C04	Neoplastic Process	0.3	1	2006	2006	1	0	CTD_human
7022	TFAP2C	0.633	0.538	C1708349	Hereditary Diffuse Gastric Cancer	disease	C06;C04	Neoplastic Process	0.3	1	2006	2006	1	0	CTD_human
7031	TFF1	0.529	0.769	C0349530	Early gastric cancer	disease	C06;C04	Neoplastic Process	0.01	1	2006	2006	1	0	BEFREE
7032	TFF2	0.61	0.538	C1708349	Hereditary Diffuse Gastric Cancer	disease	C06;C04	Neoplastic Process	0.01	1	2019	2019	1	0	BEFREE
7033	TFF3	0.518	0.885	C0349530	Early gastric cancer	disease	C06;C04	Neoplastic Process	0.01	1	2018	2018	1	0	BEFREE
7037	TFRC	0.437	0.885	C0349530	Early gastric cancer	disease	C06;C04	Neoplastic Process	0.01	1	2018	2018	1	0	BEFREE
7039	TGFA	0.432	0.885	C3150911	GASTRIC CANCER, INTESTINAL	disease		Neoplastic Process	0.01	1	2014	2014	1	1	BEFREE
7040	TGFB1	0.287	0.962	C0349530	Early gastric cancer	disease	C06;C04	Neoplastic Process	0.01	1	2002	2002	1	0	BEFREE
7048	TGFBR2	0.413	0.846	C1708349	Hereditary Diffuse Gastric Cancer	disease	C06;C04	Neoplastic Process	0.01	1	2001	2001	1	0	BEFREE
7056	THBD	0.457	0.769	C1708349	Hereditary Diffuse Gastric Cancer	disease	C06;C04	Neoplastic Process	0.3	1	2006	2006	1	0	CTD_human
7078	TIMP3	0.445	0.923	C1708349	Hereditary Diffuse Gastric Cancer	disease	C06;C04	Neoplastic Process	0.3	1	2006	2006	1	0	CTD_human
7099	TLR4	0.321	0.962	C3150911	GASTRIC CANCER, INTESTINAL	disease		Neoplastic Process	0.01	1	2008	2008	1	1	BEFREE
7124	TNF	0.231	0.962	C4524805	stage IVA gastric cancer	disease		Neoplastic Process	0.01	1	1993	1993	1	0	BEFREE
7157	TP53	0.236	0.962	C0349530	Early gastric cancer	disease	C06;C04	Neoplastic Process	0.06	1	1993	2020	6	0	BEFREE
7157	TP53	0.236	0.962	C3150911	GASTRIC CANCER, INTESTINAL	disease		Neoplastic Process	0.01	1	2009	2009	1	0	BEFREE
7161	TP73	0.449	0.808	C3150911	GASTRIC CANCER, INTESTINAL	disease		Neoplastic Process	0.01	1	2009	2009	1	0	BEFREE
7170	TPM3	0.49	0.808	C1708349	Hereditary Diffuse Gastric Cancer	disease	C06;C04	Neoplastic Process	0.3	1	2004	2004	1	0	CTD_human
7291	TWIST1	0.397	0.846	C1708349	Hereditary Diffuse Gastric Cancer	disease	C06;C04	Neoplastic Process	0.3	1	2009	2009	1	0	CTD_human
7298	TYMS	0.425	0.846	C1708349	Hereditary Diffuse Gastric Cancer	disease	C06;C04	Neoplastic Process	0.3	1	2005	2008	4	0	CTD_human
7372	UMPS	0.584	0.615	C1708349	Hereditary Diffuse Gastric Cancer	disease	C06;C04	Neoplastic Process	0.3	1	2006	2008	3	0	CTD_human
7424	VEGFC	0.459	0.769	C0349530	Early gastric cancer	disease	C06;C04	Neoplastic Process	0.01	1	2009	2009	1	0	BEFREE
7515	XRCC1	0.421	0.923	C1708349	Hereditary Diffuse Gastric Cancer	disease	C06;C04	Neoplastic Process	0.3	1	2012	2012	1	0	CTD_human
7517	XRCC3	0.505	0.769	C1708349	Hereditary Diffuse Gastric Cancer	disease	C06;C04	Neoplastic Process	0.3	1	2011	2011	1	0	CTD_human
7730	ZNF177	0.861	0.115	C1708349	Hereditary Diffuse Gastric Cancer	disease	C06;C04	Neoplastic Process	0.3	1	2006	2006	1	0	CTD_human
8000	PSCA	0.555	0.615	C3150911	GASTRIC CANCER, INTESTINAL	disease		Neoplastic Process	0.01	1	2012	2012	1	0	BEFREE
8148	TAF15	0.626	0.5	C1708349	Hereditary Diffuse Gastric Cancer	disease	C06;C04	Neoplastic Process	0.3	1	2011	2011	1	0	CTD_human
8189	SYMPK	0.7	0.231	C1708349	Hereditary Diffuse Gastric Cancer	disease	C06;C04	Neoplastic Process	0.3	1	2011	2011	1	0	CTD_human
8190	MIA	0.537	0.769	C1708349	Hereditary Diffuse Gastric Cancer	disease	C06;C04	Neoplastic Process	0.3	1	2006	2006	1	0	CTD_human
8239	USP9X	0.502	0.846	C4524805	stage IVA gastric cancer	disease		Neoplastic Process	0.01	1	1993	1993	1	0	BEFREE
8289	ARID1A	0.455	0.846	C1708349	Hereditary Diffuse Gastric Cancer	disease	C06;C04	Neoplastic Process	0.3	1	2011	2014	3	0	CTD_human
8314	BAP1	0.454	0.731	C1708349	Hereditary Diffuse Gastric Cancer	disease	C06;C04	Neoplastic Process	0.3	1	2015	2016	2	0	CTD_human
8516	ITGA8	0.641	0.577	C1708349	Hereditary Diffuse Gastric Cancer	disease	C06;C04	Neoplastic Process	0.3	1	2007	2007	1	0	CTD_human
8530	CST7	0.695	0.423	C1708349	Hereditary Diffuse Gastric Cancer	disease	C06;C04	Neoplastic Process	0.3	1	2006	2006	1	0	CTD_human
8611	PLPP1	0.729	0.346	C1708349	Hereditary Diffuse Gastric Cancer	disease	C06;C04	Neoplastic Process	0.3	1	2011	2011	1	0	CTD_human
8633	UNC5C	0.65	0.462	C0349530	Early gastric cancer	disease	C06;C04	Neoplastic Process	0.01	1	2013	2013	1	0	BEFREE
8644	AKR1C3	0.529	0.769	C1708349	Hereditary Diffuse Gastric Cancer	disease	C06;C04	Neoplastic Process	0.3	1	2009	2009	1	0	CTD_human
8660	IRS2	0.535	0.654	C1708349	Hereditary Diffuse Gastric Cancer	disease	C06;C04	Neoplastic Process	0.3	1	2006	2006	1	0	CTD_human
8743	TNFSF10	0.413	0.885	C0280253	stage, gastric cancer	phenotype		Neoplastic Process	0.01	1	2017	2017	1	0	BEFREE
8744	TNFSF9	0.579	0.692	C1708349	Hereditary Diffuse Gastric Cancer	disease	C06;C04	Neoplastic Process	0.3	1	2006	2006	1	0	CTD_human
8802	SUCLG1	0.666	0.423	C1708349	Hereditary Diffuse Gastric Cancer	disease	C06;C04	Neoplastic Process	0.3	1	2011	2011	1	0	CTD_human
8842	PROM1	0.41	0.846	C0349530	Early gastric cancer	disease	C06;C04	Neoplastic Process	0.01	1	2017	2017	1	0	BEFREE
8857	FCGBP	0.722	0.231	C1708349	Hereditary Diffuse Gastric Cancer	disease	C06;C04	Neoplastic Process	0.3	1	2006	2006	1	0	CTD_human
8864	PER2	0.488	0.846	C0349530	Early gastric cancer	disease	C06;C04	Neoplastic Process	0.02	1	2007	2017	2	0	BEFREE
8991	SELENBP1	0.493	0.846	C1708349	Hereditary Diffuse Gastric Cancer	disease	C06;C04	Neoplastic Process	0.3	1	2004	2009	2	0	CTD_human
9064	MAP3K6	0.861	0.192	C1708349	Hereditary Diffuse Gastric Cancer	disease	C06;C04	Neoplastic Process	0.31	1	2014	2014	1	1	BEFREE;ORPHANET
9077	DIRAS3	0.631	0.385	C0280253	stage, gastric cancer	phenotype		Neoplastic Process	0.01	1	2012	2012	1	0	BEFREE
9123	SLC16A3	0.542	0.731	C1708349	Hereditary Diffuse Gastric Cancer	disease	C06;C04	Neoplastic Process	0.3	1	2016	2016	1	0	CTD_human
9136	RRP9	0.89	0.115	C1708349	Hereditary Diffuse Gastric Cancer	disease	C06;C04	Neoplastic Process	0.3	1	2011	2011	1	0	CTD_human
9212	AURKB	0.51	0.769	C1708349	Hereditary Diffuse Gastric Cancer	disease	C06;C04	Neoplastic Process	0.3	1	2005	2005	1	0	CTD_human
9235	IL32	0.495	0.731	C3150911	GASTRIC CANCER, INTESTINAL	disease		Neoplastic Process	0.01	1	2018	2018	1	0	BEFREE
9260	PDLIM7	0.474	0.808	C0278502	recurrent gastric cancer	disease		Neoplastic Process	0.01	1	2016	2016	1	0	BEFREE
9277	WDR46	0.89	0.077	C1708349	Hereditary Diffuse Gastric Cancer	disease	C06;C04	Neoplastic Process	0.3	1	2011	2011	1	0	CTD_human
9360	PPIG	0.497	0.846	C3150911	GASTRIC CANCER, INTESTINAL	disease		Neoplastic Process	0.01	1	2005	2005	1	0	BEFREE
9370	ADIPOQ	0.376	0.885	C0280253	stage, gastric cancer	phenotype		Neoplastic Process	0.01	0	2014	2014	1	0	BEFREE
9518	GDF15	0.429	0.808	C0349530	Early gastric cancer	disease	C06;C04	Neoplastic Process	0.01	1	2017	2017	1	0	BEFREE
9575	CLOCK	0.463	0.885	C0349530	Early gastric cancer	disease	C06;C04	Neoplastic Process	0.01	1	2007	2007	1	0	BEFREE
9725	TMEM63A	0.89	0.192	C1708349	Hereditary Diffuse Gastric Cancer	disease	C06;C04	Neoplastic Process	0.3	1	2011	2011	1	0	CTD_human
9788	MTSS1	0.581	0.654	C1708349	Hereditary Diffuse Gastric Cancer	disease	C06;C04	Neoplastic Process	0.3	1	2006	2006	1	0	CTD_human
9805	SCRN1	0.695	0.538	C1708349	Hereditary Diffuse Gastric Cancer	disease	C06;C04	Neoplastic Process	0.3	1	2006	2006	1	0	CTD_human
10131	TRAP1	0.59	0.615	C1708349	Hereditary Diffuse Gastric Cancer	disease	C06;C04	Neoplastic Process	0.3	1	2011	2011	1	0	CTD_human
10148	EBI3	0.474	0.808	C1708349	Hereditary Diffuse Gastric Cancer	disease	C06;C04	Neoplastic Process	0.3	1	2006	2006	1	0	CTD_human
10232	MSLN	0.525	0.692	C1708349	Hereditary Diffuse Gastric Cancer	disease	C06;C04	Neoplastic Process	0.3	1	2012	2012	1	0	CTD_human
10330	CNPY2	0.691	0.385	C1708349	Hereditary Diffuse Gastric Cancer	disease	C06;C04	Neoplastic Process	0.3	1	2011	2011	1	0	CTD_human
10395	DLC1	0.529	0.731	C1708349	Hereditary Diffuse Gastric Cancer	disease	C06;C04	Neoplastic Process	0.3	1	2015	2015	1	0	CTD_human
10468	FST	0.513	0.731	C1708349	Hereditary Diffuse Gastric Cancer	disease	C06;C04	Neoplastic Process	0.3	1	2006	2006	1	0	CTD_human
10519	CIB1	0.458	0.769	C3150911	GASTRIC CANCER, INTESTINAL	disease		Neoplastic Process	0.01	1	2010	2010	1	0	BEFREE
10528	NOP56	0.663	0.538	C1708349	Hereditary Diffuse Gastric Cancer	disease	C06;C04	Neoplastic Process	0.3	1	2011	2011	1	0	CTD_human
10550	ARL6IP5	0.674	0.462	C1708349	Hereditary Diffuse Gastric Cancer	disease	C06;C04	Neoplastic Process	0.3	1	2012	2012	1	0	CTD_human
10574	CCT7	0.78	0.192	C1708349	Hereditary Diffuse Gastric Cancer	disease	C06;C04	Neoplastic Process	0.3	1	2011	2011	1	0	CTD_human
10631	POSTN	0.428	0.885	C3150911	GASTRIC CANCER, INTESTINAL	disease		Neoplastic Process	0.01	1	2014	2014	1	0	BEFREE
10857	PGRMC1	0.588	0.654	C0349530	Early gastric cancer	disease	C06;C04	Neoplastic Process	0.01	1	2017	2017	1	0	BEFREE
10984	KCNQ1OT1	0.534	0.731	C0349530	Early gastric cancer	disease	C06;C04	Neoplastic Process	0.01	1	2017	2017	1	0	BEFREE
11080	DNAJB4	0.705	0.346	C1708349	Hereditary Diffuse Gastric Cancer	disease	C06;C04	Neoplastic Process	0.01	1	2014	2014	1	0	BEFREE
11197	WIF1	0.507	0.731	C1708349	Hereditary Diffuse Gastric Cancer	disease	C06;C04	Neoplastic Process	0.3	1	2006	2006	1	0	CTD_human
11200	CHEK2	0.46	0.808	C1708349	Hereditary Diffuse Gastric Cancer	disease	C06;C04	Neoplastic Process	0.31	1	2000	2011	2	0	BEFREE;CTD_human
11319	ECD	0.656	0.538	C0349530	Early gastric cancer	disease	C06;C04	Neoplastic Process	0.01	1	2016	2016	1	0	BEFREE
22914	KLRK1	0.467	0.769	C0349530	Early gastric cancer	disease	C06;C04	Neoplastic Process	0.01	1	2012	2012	1	0	BEFREE
23076	RRP1B	0.792	0.231	C0349530	Early gastric cancer	disease	C06;C04	Neoplastic Process	0.01	1	2017	2017	1	0	BEFREE
23201	FAM168A	0.729	0.269	C1708349	Hereditary Diffuse Gastric Cancer	disease	C06;C04	Neoplastic Process	0.3	1	2011	2011	1	0	CTD_human
23246	BOP1	0.821	0.192	C1708349	Hereditary Diffuse Gastric Cancer	disease	C06;C04	Neoplastic Process	0.3	1	2011	2011	1	0	CTD_human
23583	SMUG1	0.322	0.923	C0349530	Early gastric cancer	disease	C06;C04	Neoplastic Process	0.02	1	2019	2019	2	0	BEFREE
25824	PRDX5	0.522	0.808	C1708349	Hereditary Diffuse Gastric Cancer	disease	C06;C04	Neoplastic Process	0.3	1	2009	2009	1	0	CTD_human
26135	SERBP1	0.716	0.385	C1708349	Hereditary Diffuse Gastric Cancer	disease	C06;C04	Neoplastic Process	0.3	1	2011	2011	1	0	CTD_human
26137	ZBTB20	0.566	0.731	C1708349	Hereditary Diffuse Gastric Cancer	disease	C06;C04	Neoplastic Process	0.3	1	2011	2011	1	0	CTD_human
26585	GREM1	0.508	0.808	C1708349	Hereditary Diffuse Gastric Cancer	disease	C06;C04	Neoplastic Process	0.3	1	2006	2006	1	0	CTD_human
27034	ACAD8	0.506	0.885	C1708349	Hereditary Diffuse Gastric Cancer	disease	C06;C04	Neoplastic Process	0.3	1	2011	2011	1	0	CTD_human
27131	SNX5	0.751	0.269	C1708349	Hereditary Diffuse Gastric Cancer	disease	C06;C04	Neoplastic Process	0.3	1	2011	2011	1	0	CTD_human
27145	FILIP1	0.861	0.154	C1708349	Hereditary Diffuse Gastric Cancer	disease	C06;C04	Neoplastic Process	0.3	1	2006	2006	1	0	CTD_human
27306	HPGDS	0.388	0.923	C3150911	GASTRIC CANCER, INTESTINAL	disease		Neoplastic Process	0.01	1	2005	2005	1	0	BEFREE
27339	PRPF19	0.792	0.346	C1708349	Hereditary Diffuse Gastric Cancer	disease	C06;C04	Neoplastic Process	0.3	1	2011	2011	1	0	CTD_human
28973	MRPS18B	0.805	0.231	C1708349	Hereditary Diffuse Gastric Cancer	disease	C06;C04	Neoplastic Process	0.3	1	2011	2011	1	0	CTD_human
28998	MRPL13	0.792	0.154	C1708349	Hereditary Diffuse Gastric Cancer	disease	C06;C04	Neoplastic Process	0.3	1	2011	2011	1	0	CTD_human
29108	PYCARD	0.457	0.808	C1708349	Hereditary Diffuse Gastric Cancer	disease	C06;C04	Neoplastic Process	0.3	1	2006	2006	1	0	CTD_human
29777	ABT1	0.89	0.115	C1708349	Hereditary Diffuse Gastric Cancer	disease	C06;C04	Neoplastic Process	0.3	1	2011	2011	1	0	CTD_human
29894	CPSF1	0.821	0.154	C1708349	Hereditary Diffuse Gastric Cancer	disease	C06;C04	Neoplastic Process	0.3	1	2011	2011	1	0	CTD_human
29919	RMC1	0.555	0.731	C0349530	Early gastric cancer	disease	C06;C04	Neoplastic Process	0.01	1	2017	2017	1	0	BEFREE
29984	RHOD	0.736	0.385	C0349530	Early gastric cancer	disease	C06;C04	Neoplastic Process	0.01	1	2017	2017	1	0	BEFREE
30834	ZNRD1	0.653	0.654	C1708349	Hereditary Diffuse Gastric Cancer	disease	C06;C04	Neoplastic Process	0.3	1	2006	2006	1	0	CTD_human
50813	COPS7A	0.861	0.115	C1708349	Hereditary Diffuse Gastric Cancer	disease	C06;C04	Neoplastic Process	0.3	1	2011	2011	1	0	CTD_human
51035	UBXN1	0.861	0.077	C1708349	Hereditary Diffuse Gastric Cancer	disease	C06;C04	Neoplastic Process	0.3	1	2011	2011	1	0	CTD_human
51042	ZNF593	0.931	0.077	C1708349	Hereditary Diffuse Gastric Cancer	disease	C06;C04	Neoplastic Process	0.3	1	2011	2011	1	0	CTD_human
51094	ADIPOR1	0.529	0.808	C0280253	stage, gastric cancer	phenotype		Neoplastic Process	0.01	1	2014	2014	1	0	BEFREE
51196	PLCE1	0.572	0.654	C0280253	stage, gastric cancer	phenotype		Neoplastic Process	0.01	1	2012	2012	1	0	BEFREE
51208	CLDN18	0.628	0.346	C0349530	Early gastric cancer	disease	C06;C04	Neoplastic Process	0.01	1	2013	2013	1	0	BEFREE
51292	GMPR2	0.769	0.115	C1708349	Hereditary Diffuse Gastric Cancer	disease	C06;C04	Neoplastic Process	0.3	1	2004	2004	1	0	CTD_human
51343	FZR1	0.67	0.538	C1708349	Hereditary Diffuse Gastric Cancer	disease	C06;C04	Neoplastic Process	0.02	1	2001	2008	2	0	BEFREE
51501	HIKESHI	0.751	0.385	C1708349	Hereditary Diffuse Gastric Cancer	disease	C06;C04	Neoplastic Process	0.3	1	2011	2011	1	0	CTD_human
51594	NBAS	0.566	0.692	C1708349	Hereditary Diffuse Gastric Cancer	disease	C06;C04	Neoplastic Process	0.3	1	2011	2011	1	0	CTD_human
51728	POLR3K	0.89	0.115	C1708349	Hereditary Diffuse Gastric Cancer	disease	C06;C04	Neoplastic Process	0.3	1	2011	2011	1	0	CTD_human
51741	WWOX	0.453	0.808	C1708349	Hereditary Diffuse Gastric Cancer	disease	C06;C04	Neoplastic Process	0.3	1	2007	2007	1	0	CTD_human
53635	PTOV1	0.641	0.692	C1708349	Hereditary Diffuse Gastric Cancer	disease	C06;C04	Neoplastic Process	0.3	1	2011	2011	1	0	CTD_human
54474	KRT20	0.388	0.846	C1708349	Hereditary Diffuse Gastric Cancer	disease	C06;C04	Neoplastic Process	0.3	1	2004	2004	1	0	CTD_human
54739	XAF1	0.587	0.769	C1708349	Hereditary Diffuse Gastric Cancer	disease	C06;C04	Neoplastic Process	0.3	1	2006	2006	1	0	CTD_human
54894	RNF43	0.584	0.577	C0349530	Early gastric cancer	disease	C06;C04	Neoplastic Process	0.01	1	2016	2016	1	0	BEFREE
55279	ZNF654	0.582	0.5	C0278502	recurrent gastric cancer	disease		Neoplastic Process	0.01	1	2007	2007	1	0	BEFREE
55739	NAXD	0.839	0.231	C1708349	Hereditary Diffuse Gastric Cancer	disease	C06;C04	Neoplastic Process	0.3	1	2011	2011	1	0	CTD_human
55743	CHFR	0.633	0.5	C0278502	recurrent gastric cancer	disease		Neoplastic Process	0.01	1	2006	2006	1	0	BEFREE
56287	GKN1	0.628	0.615	C0349530	Early gastric cancer	disease	C06;C04	Neoplastic Process	0.01	1	2019	2019	1	0	BEFREE
56915	EXOSC5	0.76	0.231	C1708349	Hereditary Diffuse Gastric Cancer	disease	C06;C04	Neoplastic Process	0.3	1	2011	2011	1	0	CTD_human
56994	CHPT1	0.474	0.846	C0278502	recurrent gastric cancer	disease		Neoplastic Process	0.01	1	2018	2018	1	0	BEFREE
56996	SLC12A9	0.454	0.769	C3150911	GASTRIC CANCER, INTESTINAL	disease		Neoplastic Process	0.01	1	2004	2004	1	0	BEFREE
57222	ERGIC1	0.7	0.423	C0349530	Early gastric cancer	disease	C06;C04	Neoplastic Process	0.01	1	2018	2018	1	0	BEFREE
57610	RANBP10	0.931	0.077	C1708349	Hereditary Diffuse Gastric Cancer	disease	C06;C04	Neoplastic Process	0.3	1	2011	2011	1	0	CTD_human
57730	ANKRD36B	0.584	0.5	C0278502	recurrent gastric cancer	disease		Neoplastic Process	0.01	1	2007	2007	1	0	BEFREE
58508	KMT2C	0.558	0.692	C1708349	Hereditary Diffuse Gastric Cancer	disease	C06;C04	Neoplastic Process	0.3	1	2012	2012	1	0	CTD_human
59340	HRH4	0.659	0.462	C1708349	Hereditary Diffuse Gastric Cancer	disease	C06;C04	Neoplastic Process	0.3	1	2012	2012	1	0	CTD_human
64321	SOX17	0.555	0.615	C0349530	Early gastric cancer	disease	C06;C04	Neoplastic Process	0.01	1	2012	2012	1	0	BEFREE
64963	MRPS11	0.89	0.077	C1708349	Hereditary Diffuse Gastric Cancer	disease	C06;C04	Neoplastic Process	0.3	1	2011	2011	1	0	CTD_human
79017	GGCT	0.552	0.808	C0349530	Early gastric cancer	disease	C06;C04	Neoplastic Process	0.01	1	2019	2019	1	0	BEFREE
79187	FSD1	0.486	0.808	C1708349	Hereditary Diffuse Gastric Cancer	disease	C06;C04	Neoplastic Process	0.3	1	2006	2006	1	0	CTD_human
79633	FAT4	0.539	0.808	C1708349	Hereditary Diffuse Gastric Cancer	disease	C06;C04	Neoplastic Process	0.3	1	2012	2012	1	0	CTD_human
79728	PALB2	0.485	0.769	C1708349	Hereditary Diffuse Gastric Cancer	disease	C06;C04	Neoplastic Process	0.02	1	2018	2018	2	0	BEFREE
79852	EPHX3	0.839	0.115	C1708349	Hereditary Diffuse Gastric Cancer	disease	C06;C04	Neoplastic Process	0.3	1	2006	2006	1	0	CTD_human
79947	DHDDS	0.468	0.885	C0278502	recurrent gastric cancer	disease		Neoplastic Process	0.01	1	2018	2018	1	0	BEFREE
80324	PUS1	0.695	0.462	C1708349	Hereditary Diffuse Gastric Cancer	disease	C06;C04	Neoplastic Process	0.3	1	2011	2011	1	0	CTD_human
80328	ULBP2	0.678	0.5	C1708349	Hereditary Diffuse Gastric Cancer	disease	C06;C04	Neoplastic Process	0.3	1	2006	2006	1	0	CTD_human
80704	SLC19A3	0.61	0.692	C0349530	Early gastric cancer	disease	C06;C04	Neoplastic Process	0.01	1	2009	2009	1	0	BEFREE
81605	URM1	0.89	0.154	C1708349	Hereditary Diffuse Gastric Cancer	disease	C06;C04	Neoplastic Process	0.3	1	2011	2011	1	0	CTD_human
83478	ARHGAP24	0.456	0.808	C3150911	GASTRIC CANCER, INTESTINAL	disease		Neoplastic Process	0.01	1	2009	2009	1	0	BEFREE
83998	REG4	0.615	0.385	C1708349	Hereditary Diffuse Gastric Cancer	disease	C06;C04	Neoplastic Process	0.3	1	2007	2007	1	0	CTD_human
84364	ARFGAP2	0.89	0.115	C1708349	Hereditary Diffuse Gastric Cancer	disease	C06;C04	Neoplastic Process	0.3	1	2011	2011	1	0	CTD_human
84527	ZNF559	0.931	0.077	C1708349	Hereditary Diffuse Gastric Cancer	disease	C06;C04	Neoplastic Process	0.3	1	2006	2006	1	0	CTD_human
84634	KISS1R	0.515	0.769	C1708349	Hereditary Diffuse Gastric Cancer	disease	C06;C04	Neoplastic Process	0.3	1	2006	2006	1	0	CTD_human
84654	SPZ1	0.507	0.769	C1708349	Hereditary Diffuse Gastric Cancer	disease	C06;C04	Neoplastic Process	0.3	1	2006	2006	1	0	CTD_human
84790	TUBA1C	0.663	0.577	C1708349	Hereditary Diffuse Gastric Cancer	disease	C06;C04	Neoplastic Process	0.3	1	2009	2009	1	0	CTD_human
84981	MIR22HG	0.659	0.423	C1708349	Hereditary Diffuse Gastric Cancer	disease	C06;C04	Neoplastic Process	0.3	1	2019	2019	1	0	CTD_human
90338	ZNF160	0.805	0.346	C1708349	Hereditary Diffuse Gastric Cancer	disease	C06;C04	Neoplastic Process	0.3	1	2009	2009	1	0	CTD_human
94025	MUC16	0.479	0.808	C0349530	Early gastric cancer	disease	C06;C04	Neoplastic Process	0.01	1	2017	2017	1	0	BEFREE
116135	LRRC3B	0.695	0.308	C1708349	Hereditary Diffuse Gastric Cancer	disease	C06;C04	Neoplastic Process	0.3	1	2008	2008	1	0	CTD_human
125997	MBD3L2	0.931	0.077	C1708349	Hereditary Diffuse Gastric Cancer	disease	C06;C04	Neoplastic Process	0.3	1	2006	2006	1	0	CTD_human
131566	DCBLD2	0.729	0.615	C1708349	Hereditary Diffuse Gastric Cancer	disease	C06;C04	Neoplastic Process	0.3	1	2008	2008	1	0	CTD_human
133482	SLCO6A1	0.412	0.885	C3150911	GASTRIC CANCER, INTESTINAL	disease		Neoplastic Process	0.01	1	2005	2005	1	0	BEFREE
161357	MDGA2	0.76	0.308	C0349530	Early gastric cancer	disease	C06;C04	Neoplastic Process	0.01	1	2016	2016	1	0	BEFREE
245972	ATP6V0D2	0.751	0.385	C1708349	Hereditary Diffuse Gastric Cancer	disease	C06;C04	Neoplastic Process	0.3	1	2014	2014	1	0	CTD_human
346389	MACC1	0.561	0.538	C0280253	stage, gastric cancer	phenotype		Neoplastic Process	0.01	1	2013	2013	1	0	BEFREE
373156	GSTK1	0.412	0.885	C3150911	GASTRIC CANCER, INTESTINAL	disease		Neoplastic Process	0.01	1	2005	2005	1	0	BEFREE
406900	MIR106B	0.523	0.808	C0349530	Early gastric cancer	disease	C06;C04	Neoplastic Process	0.02	1	2013	2019	2	0	BEFREE
406906	MIR122	0.468	0.808	C0349530	Early gastric cancer	disease	C06;C04	Neoplastic Process	0.01	1	2019	2019	1	0	BEFREE
406972	MIR196A1	0.599	0.577	C0349530	Early gastric cancer	disease	C06;C04	Neoplastic Process	0.01	1	2018	2018	1	0	BEFREE
406991	MIR21	0.363	0.846	C0280253	stage, gastric cancer	phenotype		Neoplastic Process	0.02	1	2011	2016	2	0	BEFREE
407014	MIR25	0.517	0.769	C3150911	GASTRIC CANCER, INTESTINAL	disease		Neoplastic Process	0.01	1	2017	2017	1	0	BEFREE
407026	MIR29C	0.496	0.808	C0349530	Early gastric cancer	disease	C06;C04	Neoplastic Process	0.01	1	2013	2013	1	0	BEFREE
407041	MIR34B	0.509	0.808	C0349530	Early gastric cancer	disease	C06;C04	Neoplastic Process	0.01	1	2017	2017	1	0	BEFREE
442901	MIR328	0.558	0.769	C0349530	Early gastric cancer	disease	C06;C04	Neoplastic Process	0.01	1	2016	2016	1	0	BEFREE
553158	PRR5-ARHGAP8	0.821	0.154	C1708349	Hereditary Diffuse Gastric Cancer	disease	C06;C04	Neoplastic Process	0.3	1	2014	2014	1	0	CTD_human
574501	MIR499A	0.519	0.846	C0349530	Early gastric cancer	disease	C06;C04	Neoplastic Process	0.01	1	2017	2017	1	0	BEFREE
652995	UCA1	0.512	0.808	C0349530	Early gastric cancer	disease	C06;C04	Neoplastic Process	0.01	1	2015	2015	1	0	BEFREE
693122	MIR421	0.592	0.692	C0280253	stage, gastric cancer	phenotype		Neoplastic Process	0.01	1	2019	2019	1	0	BEFREE
732253	TDRG1	0.722	0.231	C0349530	Early gastric cancer	disease	C06;C04	Neoplastic Process	0.01	1	2017	2017	1	0	BEFREE
100124700	HOTAIR	0.475	0.769	C1708349	Hereditary Diffuse Gastric Cancer	disease	C06;C04	Neoplastic Process	0.3	1	2015	2015	1	0	CTD_human
100128252	ZNF667-AS1	0.691	0.308	C1708349	Hereditary Diffuse Gastric Cancer	disease	C06;C04	Neoplastic Process	0.3	1	2018	2018	1	0	CTD_human
100133941	CD24	0.472	0.769	C0278502	recurrent gastric cancer	disease		Neoplastic Process	0.01	1	2012	2012	1	0	BEFREE
100287082	GACAT2	0.821	0.154	C0349530	Early gastric cancer	disease	C06;C04	Neoplastic Process	0.01	1	2014	2014	1	0	BEFREE
100302256	MIR1180	0.716	0.269	C0349530	Early gastric cancer	disease	C06;C04	Neoplastic Process	0.01	1	2019	2019	1	0	BEFREE
100507056	CCAT1	0.585	0.5	C1708349	Hereditary Diffuse Gastric Cancer	disease	C06;C04	Neoplastic Process	0.3	1	2016	2016	1	0	CTD_human
100528032	KLRC4-KLRK1	0.469	0.769	C0349530	Early gastric cancer	disease	C06;C04	Neoplastic Process	0.01	1	2012	2012	1	0	BEFREE
100616438	MIR4632	0.931	0.115	C0349530	Early gastric cancer	disease	C06;C04	Neoplastic Process	0.01	1	2019	2019	1	0	BEFREE
107075310	MTCO2P12	0.368	0.962	C0349530	Early gastric cancer	disease	C06;C04	Neoplastic Process	0.02	0.5	2005	2009	2	0	BEFREE
